# Supplementary material for: Alexidine, identified as a Z-DNA inducer by the NanoZ screening platform, acts as a transcriptional regulator
Source: Nucleic Acids Res. 2026 Apr 8;54(6):gkag281. doi: 10.1093/nar/gkag281 (PMC13069682; doi:10.1093/nar/gkag281)
Supplement: gkag281_Supplemental_Files [file gkag281_supplemental_files.zip]

Archive with 2 entries (2 files):
- Alexidine-Sup-revision2-f_3.docx
- Movie S1_Timelapse clustering of DCGNP in the presence of Za.mp4
